# Supplementary material for: Three new Diplozoidae mitogenomes expose unusual compositional biases within the Monogenea class: implications for phylogenetic studies
Source: BMC Evol Biol. 2018 Sep 3;18:133. doi: 10.1186/s12862-018-1249-3 (PMC6122551; doi:10.1186/s12862-018-1249-3)
Supplement: Supplementary file 2 — Nucleotide composition and skewness comparison of different elements of the mitochondrial genomes of Paradiplozoon opsariichthydis, Sindiplozoon sp. and Eudiplozoon sp.. NCR: non-coding region; PCG: protein-coding gene. (XLSX 16 kb) [file 12862_2018_1249_MOESM2_ESM.xlsx]

## Sheet: Table S3
Regions	Size (bp)	T(U)	C	A	G	AT(%)	GC(%)	AT skew	GC skew
Eudiplozoon sp./Paradiplozoon opsariichthydis/Sindiplozoon sp.
PCGs	10284/10389/10326	49.1/51.2/51.6	8.9/9.8/8.3	21.6/16.3/16.4	20.4/22.8/23.7	70.7/67.5/68.0	29.3/32.6/32.0	-0.389/-0.518/-0.519	0.390/0.400/0.483
1st codon position	3428/3463/3442	42.3/45.0/44.0	9.4/10.1/9.5	24.6/19.2/20.1	23.6/25.7/26.4	66.9/64.2/64.1	33.0/35.8/35.9	-0.264/-0.403/-0.373	0.429/0.435/0.471
2nd codon position	3428/3463/3442	49.8/49.7/49.3	11.1/11.3/10.5	17.8/16.6/16.6	21.3/22.4/23.5	67.6/66.3/65.9	32.4/33.7/34.0	-0.473/-0.499/-0.496	0.314/0.328/0.381
3rd codon position	3428/3463/3442	55.2/58.7/61.6	6.2/7.9/4.8	22.3/13.0/12.4	16.2/20.4/21.3	77.5/71.7/74.0	22.4/28.3/26.1	-0.424/-0.638/-0.665	0.444/0.443/0.632
atp6	582/618/576	50.9/51.1/54.9	10.1/10.5/8.3	22.0/15.4/15.1	17.0/23.0/21.7	72.9/66.5/70.0	27.1/33.5/30.0	-0.396/-0.538/-0.568	0.253/0.372/0.445
cox1	1572/1608/1573	43.7/46.0/46.2	13.3/12.5/12.3	22.7/18.3/18.3	20.3/23.3/23.3	66.4/64.3/64.5	33.6/35.8/35.6	-0.316/-0.431/-0.432	0.208/0.301/0.309
cox2	630/627/591	44.1/47.4/47.9	10.3/10.2/9.5	22.9/18.2/18.4	22.7/24.2/24.2	67.0/65.6/66.3	33.0/34.4/33.7	-0.318/-0.445/-0.444	0.375/0.407/0.437
cox3	756/780/762	47.2/49.7/49.2	8.5/10.8/11.3	24.2/16.8/17.2	20.1/22.7/22.3	71.4/66.5/66.4	28.6/33.5/33.6	-0.322/-0.495/-0.482	0.407/0.356/0.328
cytb	1146/1164/1176	48.1/49.9/49.0	9.7/10.5/9.0	22.8/17.3/18.1	19.5/22.3/23.9	70.9/67.2/67.1	29.2/32.8/32.9	-0.357/-0.486/-0.460	0.335/0.361/0.452
nad1	924/909/922	49.4/53.2/54.7	8.4/8.4/6.7	20.6/14.0/14.8	21.6/24.4/23.9	70.0/67.2/69.5	30.0/32.8/30.6	-0.412/-0.584/-0.575	0.439/0.490/0.560
nad2	876/879/888	50.3/55.2/53.0	7.8/7.3/6.2	21.0/15.7/15.3	20.9/21.8/25.5	71.3/70.9/68.3	28.7/29.1/31.7	-0.411/-0.557/-0.552	0.458/0.500/0.609
nad3	297/264/279	46.5/50.4/54.8	5.7/8.3/4.3	24.6/20.1/16.8	23.2/21.2/24.0	71.1/70.5/71.6	28.9/29.5/28.3	-0.308/-0.430/-0.530	0.605/0.436/0.696
nad4	1242/1257/1251	51.9/54.2/52.7	7.6/9.5/8.3	20.1/13.8/15.8	20.3/22.6/23.2	72.0/68.0/68.5	27.9/32.1/31.5	-0.441/-0.595/-0.538	0.452/0.409/0.472
nad4L	258/267/276	53.1/51.3/52.9	4.3/7.9/2.9	24.0/21.0/18.5	18.6/19.9/25.7	77.1/72.3/71.4	22.9/27.8/28.6	-0.377/-0.420/-0.482	0.627/0.432/0.797
nad5	1551/1540/1558	52.6/52.3/54.4	7.3/9.2/6.3	19.3/15.1/14.8	20.8/23.3/24.5	71.9/67.4/69.2	28.1/32.5/30.8	-0.462/-0.551/-0.571	0.480/0.433/0.592
nad6	451/477/477	55.4/56.4/58.1	6.2/7.3/5.7	19.7/15.5/13.2	18.6/20.8/23.1	75.1/71.9/71.3	24.8/28.1/28.8	-0.475/-0.569/-0.629	0.500/0.478/0.606
rrnL	974/965/979	42.8/41.2/43.5	9.7/11.6/10.0	28.9/25.8/25.7	18.7/21.3/20.7	71.7/67.0/69.2	28.4/32.9/30.7	-0.195/-0.230/-0.257	0.319/0.296/0.349
rrnS	729/735/730	41.4/40.8/42.3	10.7/13.1/11.4	28.8/25.0/26.6	19.1/21.1/19.7	70.2/65.8/68.9	29.8/34.2/31.1	-0.180/-0.240/-0.229	0.281/0.235/0.269
NCR1	586/1429/1205	48.5/40.4/46.9	4.6/11.7/8.5	36.7/29.2/23.3	10.2/18.7/21.2	85.2/69.6/70.2	14.8/30.4/29.7	-0.138/-0.162/-0.336	0.379/0.230/0.426
NCR2	203/326/197	58.1/52.5/52.3	6.9/11.0/7.1	20.7/17.8/15.2	14.3/18.7/25.4	78.8/70.3/67.5	21.2/29.7/32.5	-0.475/-0.493/-0.549	0.349/0.258/0.562
tRNAs	1437/1406/1427	41.1/39.8/42.5	10.3/12.3/10.2	28.5/24.8/24.0	20.0/23.2/23.4	69.6/64.6/66.5	30.3/35.5/33.6	-0.181/-0.233/-0.278	0.321/0.307/0.395
rRNAs	1703/1700/1709	42.2/41.1/43.0	10.1/12.2/10.6	28.8/25.5/26.1	18.8/21.2/20.3	71.0/66.6/69.1	28.9/33.4/30.9	-0.188/-0.234/-0.245	0.302/0.269/0.314
Full genome	14334/15385/15254	47.8/48.1/49.6	9.0/10.5/8.7	23.6/19.3/18.6	19.6/22.2/23.1	71.4/67.4/68.2	28.6/32.7/31.8	-0.338/-0.427/-0.454	0.371/0.358/0.454
