# Supplementary material for: Three new Diplozoidae mitogenomes expose unusual compositional biases within the Monogenea class: implications for phylogenetic studies
Source: BMC Evol Biol. 2018 Sep 3;18:133. doi: 10.1186/s12862-018-1249-3 (PMC6122551; doi:10.1186/s12862-018-1249-3)
Supplement: Supplementary file 4 — Summary of multiple alignments of tRNA genes in diplozoid mitogenomes. ALN: alignment; INUC: percent of identical nucleotides. (XLSX 12 kb) [file 12862_2018_1249_MOESM4_ESM.xlsx]

## Sheet: sum
alignment	ALN lenghth	identical position	%INUC
trnK	72	29	40
trnE	69	28	41
trnD	71	31	44
trnL1	72	33	46
trnV	70	32	46
trnQ	62	30	48
trnH	67	33	49
trnC	68	34	50
trnF	67	34	51
trnN	67	34	51
trnA	65	34	52
trnG	67	35	52
trnS1	69	36	52
trnY	69	36	52
trnT	67	37	55
trnL2	71	40	56
trnR	64	36	56
trnS2	61	34	56
trnW	70	39	56
trnM	67	39	58
trnI	69	42	61
trnP	65	42	65
