# Supplementary material for: Three new Diplozoidae mitogenomes expose unusual compositional biases within the Monogenea class: implications for phylogenetic studies
Source: BMC Evol Biol. 2018 Sep 3;18:133. doi: 10.1186/s12862-018-1249-3 (PMC6122551; doi:10.1186/s12862-018-1249-3)
Supplement: Supplementary file 11 — General statistics (length and codons) for mitochondrial protein-coding genes and rRNAs of 21 monogeneans. Abbreviations of species name are combined initials of the genus and species name. (XLSX 13 kb) [file 12862_2018_1249_MOESM11_ESM.xlsx]

## Sheet: geneStat
Gene	Species
	G_k	N_m	T_n	P_m	P_h	B_h	B_s	G_d	G_t	M_s	G_s	G_g	P_v	A_f	G_b	G_p	P_i	D_l	E_s	P_o	S_s
Length of PCGs (bp)
atp6	513	513	510	567	570	510	510	513	513	570	513	513	513	516	513	513	516	510	582	618	576
cox1	1548	1557	1560	1599	1584	1590	1590	1548	1548	1581	1548	1548	1548	1530	1548	1548	1593	1563	1572	1608	1573
cox2	582	576	579	636	639	582	582	582	582	642	582	582	582	576	582	582	573	571	630	627	591
cox3	639	648	648	756	756	648	648	639	639	756	639	639	639	645	639	639	651	654	756	780	762
cytb	1074	1083	1077	1161	1173	1089	1089	1074	1074	1161	1074	1074	1080	1101	1074	1074	1104	1083	1146	1164	1176
nad1	888	891	882	918	915	894	885	888	888	916	888	888	891	894	888	888	897	888	924	909	922
nad2	858	867	840	888	885	861	861	858	857	894	856	858	876	825	857	858	843	828	876	879	888
nad3	348	354	354	279	267	354	351	349	351	282	351	348	351	363	351	351	351	348	297	264	279
nad4	1209	1218	1218	1134	1233	1197	1215	1209	1209	1200	1209	1209	1209	1203	1209	1206	1215	1221	1242	1257	1251
nad4L	249	249	249	267	264	255	228	249	249	264	249	249	255	255	249	249	267	249	258	267	276
nad5	1554	1551	1584	1572	1581	1530	1536	1551	1551	1553	1551	1551	1569	1560	1551	1548	1539	1569	1551	1540	1543
nad6	483	444	453	453	468	450	450	483	483	462	483	483	477	471	483	483	447	447	451	477	477
Length of rRNA genes (bp)
rrnL	955	945	966	977	982	956	982	961	958	975	957	954	960	928	957	948	937	947	974	965	979
rrnS	707	729	727	736	724	729	752	706	710	721	711	710	712	729	710	707	706	725	729	735	730
Putative start codon
atp6	ATG	ATG	ATG	ATG	ATG	ATG	ATG	ATG	ATG	ATG	ATG	ATG	ATG	ATG	ATG	ATG	ATG	ATG	GTG	ATT	ATG
cox1	ATG	ATG	ATG	ATG	GTG	ATG	ATG	ATG	ATG	GTG	ATG	ATG	ATG	ATG	ATG	ATG	GTG	GTG	ATG	ATG	TTG
cox2	ATG	ATG	ATG	ATG	ATG	ATG	ATG	ATG	ATG	ATG	ATG	ATG	TTG	ATG	ATG	ATG	ATG	ATG	ATG	ATG	ATG
cox3	ATG	ATG	ATG	ATG	ATG	ATG	ATG	ATG	ATG	ATG	ATG	ATG	ATG	ATG	ATG	ATG	ATG	ATG	ATG	ATG	ATG
cytb	ATG	ATG	ATG	ATG	ATG	ATG	ATG	ATG	ATG	ATG	ATG	ATG	ATG	ATG	ATG	ATG	ATG	ATG	GTG	ATG	TTG
nad1	ATG	ATG	ATG	ATG	ATG	ATG	ATG	ATG	ATG	ATG	ATG	ATG	GTG	ATG	ATG	ATG	ATG	ATG	ATG	ATG	TTG
nad2	ATG	TAT	ATG	ATG	ATG	ATT	GTG	ATG	ATG	ATG	ATG	ATG	ATG	ATT	ATG	ATG	ATG	GTG	ATG	ATT	TTG
nad3	ATG	ATG	ATG	ATG	ATG	ATG	ATG	ATG	ATG	ATG	ATG	ATG	ATG	ATG	ATG	ATG	ATG	GTG	ATG	ATG	GTT
nad4	ATG	ATG	ATG	ATG	ATG	ATG	ATG	ATG	ATG	ATA	ATG	ATG	ATG	ATT	ATG	ATG	ATG	ATG	ATG	ATG	GTG
nad4L	ATG	GTG	ATG	ATG	ATG	ATA	ATG	ATG	ATG	ATG	ATG	ATG	ATG	ATG	ATG	ATG	ATG	GTG	GTG	ATG	GTG
nad5	ATG	ATG	ATG	ATG	GTG	ATG	ATG	ATG	ATG	ATG	ATG	ATG	ATG	ATG	ATG	ATG	ATG	ATG	TTG	ATG	GTG
nad6	ATG	ATG	ATG	ATG	ATG	ATG	ATG	ATG	ATG	ATG	ATG	ATG	ATG	ATG	ATG	ATG	ATG	GTG	GTG	ATG	GTG
Putative terminal codon
atp6	TAG	TAA	TAG	TAG	TAG	TAA	TAG	TAA	TAA	TAA	TAA	TAA	TAA	TAA	TAG	TAG	TAA	TAG	TAA	TAA	TAG
cox1	TAA	TAA	TAG	TAG	TAA	TAA	TAA	TAA	TAA	TAA	TAA	TAA	TAA	TAG	TAA	TAA	TAA	TAG	TAA	TAG	T
cox2	TAA	TAA	TAG	TAA	TAA	TAA	TAG	TAA	TAA	TAG	TAA	TAA	TAA	TAG	TAG	TAA	TAA	T	TAG	TAG	TAG
cox3	TAA	TAA	TAG	TAA	TAG	TAA	TAA	TAA	TAA	TAA	TAA	TAA	TAA	TAA	TAA	TAA	TAA	TAG	TAA	TAG	TAA
cytb	TAA	TAG	TAG	TAG	TAA	TAA	TAG	TAA	TAA	TAG	TAG	TAA	TAA	TAG	TAA	TAA	TAA	TAA	TAG	TAA	TAG
nad1	TAG	TAA	TAG	TAA	TAG	TAG	TAG	TAA	TAA	T	TAA	TAA	TAA	TAG	TAG	TAG	TAA	TAA	TAG	TAG	T
nad2	TAG	TAA	TAG	TAA	TAA	TAG	TAA	TAA	TA	TAA	T	TAA	TAA	TAG	TA	TAA	TAA	TAG	TAG	TAG	TAG
nad3	TAG	TAA	TAG	TAA	TAG	TAA	TAA	T	TAG	TAA	TAG	TAG	TAA	TAA	TAG	TAA	TAA	TAG	TAA	TAA	TAG
nad4	TAA	TAA	TAG	TAG	TAA	TAA	TAA	TAA	TAA	TAA	TAA	TAA	TAA	TAG	TAA	TAA	TAA	TAA	TAG	TAG	TAG
nad4L	TAA	TAA	TAA	TAA	TAG	TAA	TAA	TAA	TAA	TAG	TAA	TAA	TAA	TAA	TAA	TAA	TAG	TAA	TAG	TAG	TAG
nad5	TAG	TAG	TAG	TAG	TAG	TAA	TAA	TAA	TAG	TA	TAG	TAG	TAG	TAA	TAA	TAG	TAA	TAA	TAG	T	T
nad6	TAA	TAG	TAG	TAG	TAG	TAG	TAA	TAA	TAA	TAA	TAA	TAG	TAA	TAA	TAA	TAG	TAA	TAG	T	TAA	TAG
