# Supplementary material for: Three new Diplozoidae mitogenomes expose unusual compositional biases within the Monogenea class: implications for phylogenetic studies
Source: BMC Evol Biol. 2018 Sep 3;18:133. doi: 10.1186/s12862-018-1249-3 (PMC6122551; doi:10.1186/s12862-018-1249-3)
Supplement: Supplementary file 12 — Primers used to amplify and sequence the mitochondrial genomes of Paradiplozoon opsariichthydis, Sindiplozoon sp. and Eudiplozoon sp.. (XLSX 11 kb) [file 12862_2018_1249_MOESM12_ESM.xlsx]

## Sheet: Sheet1
Gene span	Primer name	Sequence (5’-3’)	Gene span	Primer name	Sequence (5’-3’)	Gene span	Primer name	Sequence (5’-3’)
Sindiplozoon sp.			Paradiplozoon opsariichthydis			Eudiplozoon sp.
cox3- nad5	QDF1	CAGGCTTTGATGGTTCATTG	cox3- nad5	QDF1	CAGGCTTTGATGGTTCATTG	nad5	TCND5F	GAGGCNATGCGGGCWCCCWC
	QDR1	AGTCAACCAAACCAAACAAC		QDR1	AGTCAACCAAACCAAACAAC		TCND5R1	TGCTTACTAAANTAAACACC
nad5	TCND5F	GAGGCNATGCGGGCWCCCWC	nad5	TCND5F	GAGGCNATGCGGGCWCCCWC	nad5-nad4	SSCF1	GGTTTGTAATGGTAGAGGAC
	TCND5R2	TGCNTACTANAGTATACACC		TCND5R2	TGCNTACTANAGTATACACC		SSCR1	AGCTGCCACTAACCATTG
nad5-nad4	QDF2	GTCTTGTAATGGTTCTGGTC	nad5-nad4	QDF2	GTCTTGTAATGGTTCTGGTC	nad4	XCND4F	GADTCTCCNTATTCTGATCG
	QDR2	CAAAAAGTAACCCCCTAAAAGAC		QDR2	CAAAAAGTAACCCCCTAAAAGAC		XCND4R	GCCAANCAACGCTTATNATC
nad4	DZND4F2	GTTTAAGTGGTTATGTTATGAAG	nad4	DZND4F2	GTTTAAGTGGTTATGTTATGAAG	nad4-12S	SSCF2	GTTGGTTTGTTGCGTTTCTG
	DZND4R	AGCCAGCTHTCCAACGCTT		DZND4R	AGCCAGCTHTCCAACGCTT		SSCR2	CAAATCCATCAGGTAATAAGC
nad4-nad1	QDF3	GGTTTGTTGGGAGTAGTTCG	nad4-nad1	QDF3	GGTTTGTTGGGAGTAGTTCG	12S	DZ12SF	CAGTGCCAGCAWTCGCGGTT
	QDR3	AAGACGCACGCATAGAACCG		QDR3	AAGACGCACGCATAGAACCG		DZ12SR	GDTGACGGGCRATGTGTAC
nad1	JQXCND1F	TTGCTCAGTGCTTGTTTG	nad1	JQXCND1F	TTGCTCAGTGCTTGTTTG	12S-nad5	SSCF3	GTTTAGGACTCAATTGTAATG
	JQXCND1R1	CGAAHCCGTGGAANACAAGCACG		JQXCND1R1	CGAAHCCGTGGAANACAAGCACG		SSCR3	CCAATATGACTAAAGAAGTAAC
Nad1-cox1	QDF4	GAGAGTGATTTGGTAAGAGGC	Nad1-cox1	QDF4	GAGAGTGATTTGGTAAGAGGC
	QDR4	GACTCACTACCCCAAAAGCG		QDR4	GACTCACTACCCCAAAAGCG
cox1	TCCOX1F	CCDAGTGGTNGTGGTGATCC	cox1	TCCOX1F	CCDAGTGGTNGTGGTGATCC
	TCCOX1R	GGDCTTCCTCGTCGCGTGTG		TCCOX1R	GGDCTTCCTCGTCGCGTGTG
Cox1-12S	QDF5	CTGTAATATGGTGGTTTCCCG	Cox1-12S	QDF5	CTGTAATATGGTGGTTTCCCG
	QDR5	CTACAAAAGACTTCAAACACG		QDR5	CTACAAAAGACTTCAAACACG
12S	DZ12SF	CAGTGCCAGCAWTCGCGGTT	12S	DZ12SF	CAGTGCCAGCAWTCGCGGTT
	DZ12SR	GDTGACGGGCRATGTGTAC		DZ12SR	GDTGACGGGCRATGTGTAC
12S- cox2	QDF6	GATGGGTTGGTTGTTATGCTC	12S- cox2	QDF6	GATGGGTTGGTTGTTATGCTC
	QDR6	GTTCAAACAATAAACACCC		QDR6	GTTCAAACAATAAACACCC
cox2	DZCOX2F1	AGGTCGTCAGTGGTATTGAG	cox2	DZCOX2F1	AGGTCGTCAGTGGTATTGAG
	DZCOX2R	CCACANAACTCNCTACAATAACC		DZCOX2R	CCACANAACTCNCTACAATAACC
cox2-cox3	QDF7	GAAGATAGACGCTATTCCAGG	cox2-cox3	QDF7	GAAGATAGACGCTATTCCAGG
	QDR7	TCTCACTAAGATCACCCTTC		QDR7	TCTCACTAAGATCACCCTTC
cox3	XCCOX3F1	GTCTGTGTAAGCTTTGGTTG	cox3	XCCOX3F1	GTCTGTGTAAGCTTTGGTTG
	XCCOX3R	CGACATCAACAAAATGCC		XCCOX3R	CGACATCAACAAAATGCC
