# Supplementary material for: Three new Diplozoidae mitogenomes expose unusual compositional biases within the Monogenea class: implications for phylogenetic studies
Source: BMC Evol Biol. 2018 Sep 3;18:133. doi: 10.1186/s12862-018-1249-3 (PMC6122551; doi:10.1186/s12862-018-1249-3)
Supplement: Supplementary file 13 — The list of monogenean species and outgroups used for comparative mitogenomic and phylogenetic analyses. (XLSX 15 kb) [file 12862_2018_1249_MOESM13_ESM.xlsx]

## Sheet: allStat
Taxon	Accession number	Whole Genome				PCGs				rRNA				tRNA
		Size(bp)	AT%	AT-Skew	GC-Skew	Size(bp)	AT%	AT-Skew	GC-Skew	Size(bp)	AT%	AT-Skew	GC-Skew	Size(bp)	AT%	AT-Skew	GC-Skew
Capsalidea
Capsalidae
Benedenia hoshinai	NC_014591	13554	74.1	-0.224	0.148	9960	73.7	-0.267	0.139	1685	73.3	-0.113	0.156	1430	74.8	-0.096	0.22
Benedenia seriolae	NC_014291	13498	75.6	-0.236	0.193	9945	75.3	-0.279	0.191	1734	75.3	-0.12	0.179	1413	75.4	-0.106	0.241
Neobenedenia melleni	JQ038228	13270	75.9	-0.192	0.223	9951	76.2	-0.233	0.232	1674	75.1	-0.057	0.191	1422	73.7	-0.078	0.214
Dactylogyridea
Ancyrocephalidae
Tetrancistrum nebulosi	NC_018031	13392	65.4	-0.168	0.243	9954	65.1	-0.22	0.243	1693	66.6	-0.012	0.24	1500	65.5	-0.081	0.228
Dactylogyridae
Dactylogyrus lamellatus	KR871673	15187	70.6	-0.22	0.328	9930	68.9	-0.312	0.344	1672	68.3	-0.049	0.298	1412	68.2	-0.12	0.326
Geoplanoidea
Geoplanidae
Geoplaninae
Obama sp. MAP-2014	NC_026978	14909	81	-0.187	0.259	11169	80	-0.258	0.27	1582	80.6	0.01	0.225	1424	84	0.003	0.249
Gyrodactylidea
Gyrodactylidae
Aglaiogyrodactylus forficulatus	KU679421	14371	75.1	-0.196	0.216	9939	74.1	-0.25	0.209	1657	76.5	-0.041	0.239	1378	74.3	-0.072	0.232
Gyrodactylus brachymystacis	NC_031337	14767	65.8	-0.069	0.116	9942	64.8	-0.124	0.118	1667	69.1	-0.004	0.105	1441	68.6	-0.008	0.161
Gyrodactylus derjavinoides	NC_010976	14741	68.2	-0.028	0.105	9942	67.6	-0.068	0.099	1667	70	0.001	0.108	1452	69.9	-0.01	0.17
Gyrodactylus gurleyi	KU659806	14771	72.1	-0.19	0.207	9942	71.8	-0.259	0.216	1664	73.3	-0.077	0.144	1439	72.5	-0.076	0.197
Gyrodactylus kobayashii	NC_030050	14786	71.6	-0.17	0.219	9945	71.6	-0.234	0.229	1662	73	-0.054	0.17	1436	72.5	-0.076	0.215
Gyrodactylus parvae	NC_031438	14702	73.5	-0.123	0.194	9939	73.7	-0.18	0.21	1655	74.5	-0.055	0.135	1440	73.2	-0.046	0.192
Gyrodactylus salaris	NC_008815	14790	62.5	-0.045	0.086	9942	60.5	-0.094	0.078	1668	67	0.01	0.085	1465	68.1	-0.026	0.169
Gyrodactylus thymalli	NC_009682	14788	62.8	-0.045	0.085	9942	60.9	-0.093	0.079	1668	66.8	0.011	0.079	1452	68.5	-0.024	0.148
Paragyrodactylus variegatus	NC_024754	14517	76.2	-0.202	0.198	9990	75.7	-0.265	0.217	1672	75.1	-0.084	0.144	1440	73.4	-0.112	0.188
Mazocraeidea
Chauhaneidae
Pseudochauhanea macrorchis	NC_016950	15031	71.5	-0.164	0.25	10230	70.2	-0.207	0.267	1713	69.7	-0.013	0.201	1458	70	-0.097	0.254
Diplozoidae
Eudiplozoon sp.	MG458328	14334	71.4	-0.338	0.371	10284	70.7	-0.389	0.39	1703	71	-0.188	0.302	1437	69.6	-0.181	0.321
Paradiplozoon opsariichthydis	MG458327	15385	67.4	-0.427	0.358	10389	67.5	-0.518	0.4	1700	66.6	-0.234	0.269	1406	64.6	-0.233	0.307
Sindiplozoon sp.	MG458326	15254	68.2	-0.454	0.454	10326	68	-0.519	0.483	1709	69.1	-0.245	0.314	1427	66.5	-0.278	0.395
Microcotylidae
Microcotyle sebastis	NC_009055	14407	70.4	-0.166	0.341	10278	69.6	-0.201	0.34	1696	70.9	-0.068	0.263	1424	71.5	-0.086	0.315
Polylabris halichoeres	NC_016057	15527	72.7	-0.188	0.333	10335	71.3	-0.24	0.357	1706	72.8	-0.06	0.244	1444	71.2	-0.062	0.264
Planarioidea
Planariidae
Crenobia alpina	KP208776	16894	65.4	-0.308	0.259	10920	64.6	-0.393	0.255	1491	67.4	-0.151	0.279	1395	70.8	-0.119	0.259
Tetraonchidea
Tetraonchoididae
Paratetraonchoides inermis	KY856918	14654	82.6	-0.126	0.312	9996	81.9	-0.185	0.329	1643	81.1	0.034	0.265	1432	82.6	0.013	0.269
